# Supplementary material for: Mosquito (Diptera: Culicidae) Diversity and Community Structure in Doi Inthanon National Park, Northern Thailand
Source: Insects. 2022 Sep 7;13(9):814. doi: 10.3390/insects13090814 (PMC9505505; doi:10.3390/insects13090814)
Supplement: Supplementary file 1 [file insects-13-00814-s001.zip]

Archive with 2 entries (2 files):
- Table S1-Collection site.xlsx
- Table S2-Species list.xlsx
