# Supplementary material for: Mosquito (Diptera: Culicidae) Diversity and Community Structure in Doi Inthanon National Park, Northern Thailand
Source: Insects. 2022 Sep 7;13(9):814. doi: 10.3390/insects13090814 (PMC9505505; doi:10.3390/insects13090814)
Supplement: Supplementary file 1 [file insects-13-00814-s001.zip › Table S1-Collection site.xlsx]

## Sheet: Coll no.
Table S1. Collection sites of mosquiotes in Doi Inthanon National Park, Chiang Mai, Thailand.
Coll. No.	Coll. Date	Locality	Specific locality	Container type	Habitat type	Area	Lattitude	Longitude	Elevation
1	28 vii. 2004	Doi Inthanon	Angka trial	Bog	Natural	Forest	18 35 20.8	98 29 09.1	2520
2	28 vii. 2004	Doi Inthanon	Angka trial	Bog	Natural	Forest	18 35 20.8	982909	2520
3	28 vii. 2004	Doi Inthanon	Angka trial	Stream pool	Natural	Forest	18 35 20.8	982909	2520
4	28 vii. 2004	Doi Inthanon	Ban Khun Klang	Bamboo stump	Natural	Forest	183249	983056	1752
5	28 vii. 2004	Doi Inthanon	Ban Khun Klang	Bamboo stump	Natural	Forest	185251	983056	1290
6	28 vii. 2004	Doi Inthanon	Ban Khun Klang	Bamboo stump	Natural	Village	183249	983056	1752
7	28 vii. 2004	Doi Inthanon	Head Park office	Stream pool	Natural	Village	183213	983117	1278
8	28 vii. 2004	Doi Inthanon	Head Park office	Stream pool	Natural	Village	183222	983128	1256
9	28 vii. 2004	Doi Inthanon	Mae Klang Km 9	Ditch	Natural	Forest	182959	984006	422.6
10	29 vii. 2004	Doi Inthanon	Mae Klang Km 9	Tree hole	Natural	Forest	182959	984006	422.6
11	29 vii. 2004	Doi Inthanon	Mae Klang Km 9	Rock pool	Natural	Forest	182958	984006	336.2
12	29 vii. 2004	Doi Inthanon	Mae Klang Km 9	Rock pool	Natural	Forest	182959	984006	422.6
13	29 vii. 2004	Doi Inthanon	Mae Klang Km 9	Stream pool	Natural	Forest	182958	984006	336.2
14	29 vii. 2004	Doi Inthanon	Mae Klang Km 9	Rock pool	Natural	Forest	183136	982748	365.8
15	29 vii. 2004	Doi Inthanon	Mae Pan Water Fall	Rock pool	Natural	Forest	183157	982729	405.6
16	29 vii. 2004	Doi Inthanon	Mae Pan Water Fall	Leaf axils	Natural	Forest	183140	982731	636.7
17	29 vii. 2004	Doi Inthanon	Mae Pan Water Fall	Road tract	Natural	Forest	183140	982731	1098
18	29 vii. 2004	Doi Inthanon	Mae Pan Water Fall	Water bucket	Artificial	Forest	183140	982731	636.6
19	29 vii. 2004	Doi Inthanon	Ban Mae Aeb	Rice field	Natural	Agriculture	183038	983503	843.2
20	8 viii. 2004	Doi Inthanon	Wachiratharn Waterfall	Rock pool	Natural	Forest	183253	983596	678
21	8 viii. 2004	Doi Inthanon	Wachiratharn Waterfall	Leaf axils	Natural	Forest	183250	983594	662
22	8 viii. 2004	Doi Inthanon	Wachiratharn Waterfall	Bamboo stump	Natural	Forest	183253	983596	672
23	8 viii. 2004	Doi Inthanon	Ban Phamon (Village)	Crab hole	Natural	Agriculture	183327	983311	1097
24	8 viii. 2004	Doi Inthanon	Ban Phamon (Village)	Rice field	Natural	Agriculture	183327	983311	1098
25	8 viii. 2004	Doi Inthanon	Ban Phamon (Village)	Pot	Artificial	Village	183328	983312	1137
26	8 viii. 2004	Doi Inthanon	Ban Phamon (Village)	Tree hole	Natural	Agriculture	183328	983312	1137
27	8 viii. 2004	Doi Inthanon	Ban Phamon (Village)	Cement tank	Artificial	Village	183328	983312	1137
28	8 viii. 2004	Doi Inthanon	Ban Phamon (Village)	Bamboo stump	Natural	Village	183329	983313	1141
29	9 viii. 2004	Doi Inthanon	Ban Phamon (Village)	Cement tank	Artificial	Village	183330	983313	1113
30	9 viii. 2004	Doi Inthanon	Ban Phamon (Village)	Plastic sheet	Artificial	Village	183330	983313	1113
31	9 viii. 2004	Doi Inthanon	Km 37 trial	Bamboo stump	Natural	Forest	183158	983007	1626
32	9 viii. 2004	Doi Inthanon	Km 37 trial	Tree hole	Natural	Forest	183158	983007	1626
33	9 viii. 2004	Doi Inthanon	Km 37 trial	Banana stump	Natural	Forest	183208	983012	1605
34	9 viii. 2004	Doi Inthanon	Km 37 trial	Banana stump	Natural	Forest	183208	983012	1605
35	9 viii. 2004	Doi Inthanon	Km 37 trial	Banana stump	Natural	Forest	183215	983012	1587
36	9 viii. 2004	Doi Inthanon	Km 37 trial	Banana stump	Natural	Forest	183222	983018	1627
37	9 viii. 2004	Doi Inthanon	Km 37 trial	Leaf axils	Natural	Forest	183222	983018	1627
38	9 viii. 2004	Doi Inthanon	Km 37 trial	Water bucket	Artificial	Forest	183244	983038	1703
39	9 viii. 2004	Doi Inthanon	Km 37 trial	Bamboo internode	Natural	Forest	183245	983037	1067
40	9 viii. 2004	Doi Inthanon	Km 37 trial	Bamboo stump	Natural	Forest	183245	983037	1011
41	9 viii. 2004	Doi Inthanon	Km 37 trial	Bottle	Artificial	Forest	183245	983037	1078
42	9 viii. 2004	Doi Inthanon	Km 37 trial	Coconut shell	Natural	Forest	183245	983037	1079
43	10 viii. 2004	Doi Inthanon	Kew Mae Pan	Tree hole	Natural	Forest	183329	982847	1732
44	10 viii. 2004	Doi Inthanon	Kew Mae Pan	Tree hole	Natural	Forest	183329	982847	1732
45	10 viii. 2004	Doi Inthanon	Kew Mae Pan	Tree hole	Natural	Forest	183329	982847	1732
46	10 viii. 2004	Doi Inthanon	Kew Mae Pan	Tree hole	Natural	Forest	183329	982847	1732
47	10 viii. 2004	Doi Inthanon	Kew Mae Pan	Tree hole	Natural	Forest	183329	982847	1732
48	10 viii. 2004	Doi Inthanon	Kew Mae Pan	Tire	Artificial	Forest	183321	982856	2158
49	10 viii. 2004	Doi Inthanon	Kew Mae Pan	Ditch	Natural	Forest	183321	982897	2158
50	10 viii. 2004	Doi Inthanon	Ban Mae Klang Luang	Leaf axils	Natural	Agriculture	183229	983255	1012
51	11 viii. 2004	Doi Inthanon	Foot hill to Borichinda	Stream pool	Natural	Forest	183001	984042	384
52	11 viii. 2004	Doi Inthanon	Trail to foot hill to Borichinda	Rock pool	Natural	Forest	182960	984040	339
53	6 ix. 2004	Doi Inthanon	Khun Huai Haeng	Pond	Natural	Agriculture	183505	983045	1663
54	6 ix. 2004	Doi Inthanon	Khun Huai Haeng	Ditch	Natural	Forest	183424	983105	1688
55	6 ix. 2004	Doi Inthanon	Khun Huai Haeng	Cement tank	Artificial	Forest	183424	983105	1567
56	6 ix. 2004	Doi Inthanon	Khun Huai Haeng	Pond	Natural	Agriculture	183424	983105	1567
57	7 ix. 2004	Doi Inthanon	Phatung (Road to)	Pond	Natural	Agriculture	183055	983148	1490
58	7 ix. 2004	Doi Inthanon	Ban Mae Ya Noi	Leaf axils	Natural	Village	182923	983152	1492
59	7 ix. 2004	Doi Inthanon	Ban Mae Ya Noi	Leaf axils	Natural	Village	182752	983156	1392
60	7 ix. 2004	Doi Inthanon	Ban Mae Ya Noi	Leaf axils	Natural	Village	182752	983156	1377
61	7 ix. 2004	Doi Inthanon	Ban Mae Ya Noi	Bamboo stump	Natural	Village	182752	983156	1377
62	7 ix. 2004	Doi Inthanon	Ban Mae Ya Noi	Leaf axils	Natural	Village	182752	983156	1377
63	7 ix. 2004	Doi Inthanon	Ban Huai Luang (Huai Pheung)	Animal footprint	Natural	Forest	182609	983457	821
64	7 ix. 2004	Doi Inthanon	Mae Pan, Huai Sai Leung	Bamboo stump	Natural	Forest	183126	982721	1049
65	8 ix. 2004	Doi Inthanon	Mae Pan, Huai Sai Leung	Leaf axils	Natural	Forest	183126	982721	1049
66	8 ix. 2004	Doi Inthanon	Mae Pan, Huai Sai Leung	Tree hole	Natural	Forest	183126	982721	1049
67	8 ix. 2004	Doi Inthanon	Pha Sam Lan Fall	Rock pool	Natural	Forest	183139	982798	1005
68	8 ix. 2004	Doi Inthanon	Ban Mae Klang Luang Eco	Rice field	Natural	Agriculture	183228	983257
69	8 ix. 2004	Doi Inthanon	Ban Sop Hat	Bamboo stump	Natural	Agriculture	183240	983552	850
70	9 ix. 2004	Doi Inthanon	Ban Sop Hat	Pot	Artificial	Village	183240	983552	850
71	8 ix. 2004	Doi Inthanon	Ban Mae Klang Luang Eco	Bamboo stump	Natural	Village	183210	983243	1028
72	3 x. 2004	Doi Inthanon	Ban Khun Klang (Trout farm)	Bamboo stump	Natural	Village	183237	983128	1273
73	3 x. 2004	Doi Inthanon	Ban Khun Klang (Trout farm)	Cement tank	Artificial	Agriculture	183237	983128	1273
74	3 x. 2004	Doi Inthanon	Ban Pa Khaem	Bamboo stump	Natural	Village	183116	983533	743
75	3 x. 2004	Doi Inthanon	Ban Pa Khaem	Bamboo stump	Natural	Village	183115	983531	743.1
76	3 x. 2004	Doi Inthanon	Ban Pa Khaem	Bamboo stump	Natural	Village	183117	983532	729
77	3 x. 2004	Doi Inthanon	Ban Pa Khaem	Bamboo stump	Natural	Village	183116	983531	733
78	3 x. 2004	Doi Inthanon	Ban Pa Khaem	Jar	Artificial	Village	183117	983534	724.3
79	3 x. 2004	Doi Inthanon	Ban Phamon	Water bucket	Artificial	Village	183116	983531	757
80	3 x. 2004	Doi Inthanon	Ban Phamon	Bottle	Artificial	Village	183114	983533	724.3
81	3 x. 2004	Doi Inthanon	Ban Phamon	Tire	Artificial	Village	183118	983532	741
82	3 x. 2004	Doi Inthanon	Ban Phamon	Bamboo internode	Natural	Village	183116	983533	725
83	3 x. 2004	Doi Inthanon	Ban Pa Khaem	Stream pool	Natural	Forest	183122	983541	725
84	3 x. 2004	Doi Inthanon	Ban Pa Khaem	Rock pool	Natural	Forest	183122	983541	725
85	4 x. 2004	Doi Inthanon	Phra Maha Jedi	Cement tank	Artificial	Agriculture	183308	982850	2124
86	4 x. 2004	Doi Inthanon	Phra Maha Jedi	Bamboo stump	Natural	Agriculture	183308	982850	2124
87	4 x. 2004	Doi Inthanon	Phra Maha Jedi	Tire	Artificial	Village	183310	982848	2132
88	4 x. 2004	Doi Inthanon	Phra Maha Jedi	Leaf axils	Natural	Forest	183059	983051	1458
89	4 x. 2004	Doi Inthanon	Ban Phamon	Rock pool	Natural	Forest	183237	983421	912
90	4 x. 2004	Doi Inthanon	Ban Phamon	Road tract	Natural	Forest	183244	983416	952
91	4 x. 2004	Doi Inthanon	Ban Nong Lom	Bamboo internode	Natural	Village	183308	983959	1062
92	4 x. 2004	Doi Inthanon	Ban Nong Lom	Tree hole	Natural	Forest	183308	983959	1062
93	12 x. 2004	Doi Inthanon	Ban Mae Aeb (Huai)	Rice field	Natural	Agriculture	183049	983503
94	12 x. 2004	Doi Inthanon	Ban Pa Khaem	Bamboo stump	Natural	Agriculture	183122	983541	725
95	12 x. 2004	Doi Inthanon	Ban Phamon	Bamboo stump	Natural	Agriculture	183337	983338
96	12 x. 2004	Doi Inthanon	Ban Phamon	Bamboo stump	Natural	Agriculture	183337	983338
97	12 x. 2004	Doi Inthanon	Ban Phamon	Bamboo stump	Natural	Agriculture	183337	983338
98	12 x. 2004	Doi Inthanon	Ban Phamon	Bamboo stump	Natural	Agriculture	183337	983338
99	12 x. 2004	Doi Inthanon	Ban Nong Lom	Bamboo stump	Natural	Village	183305	983358
100	12 x. 2004	Doi Inthanon	Ban Nong Lom	Bamboo stump	Natural	Village	183305	983358
101	12 x. 2004	Doi Inthanon	Ban Nong Lom	Bamboo stump	Natural	Village	183305	983358
102	12 x. 2004	Doi Inthanon	Ban Nong Lom	Bamboo stump	Natural	Village	183305	983358
103	13 x. 2004	Doi Inthanon	Ban Mae Klang Luang Eco	Rice field	Natural	Agriculture	183229	983254
104	13 x. 2004	Doi Inthanon	Ban Mae Klang Luang Eco	Leaf axils	Natural	Agriculture	183229	983254
105	13 x. 2004	Doi Inthanon	Kew Mae Pan	Tire	Artificial	Forest	183321	982856	2158
106	13 x. 2004	Doi Inthanon	Head Park office	Bamboo stump	Natural	Forest	183222	983128	1256
107	13 x. 2004	Doi Inthanon	Ban Angka Noi	Rice field	Natural	Agriculture	183249	983236	1054
108	13 x. 2004	Doi Inthanon	Ban Angka Noi	Bamboo stump	Natural	Agriculture	183249	983236	1054
109	13 x. 2004	Doi Inthanon	Borichinda (On theway up)	Rock hole	Natural	Forest	183004	984043	439
110	13 x. 2004	Doi Inthanon	Borichinda (On theway up)	Rock hole	Natural	Forest	182960	984040	339
111	13 x. 2004	Doi Inthanon	Borichinda (In side)	Cave pool	Natural	Forest	182960	984040	339
112	13 x. 2004	Doi Inthanon	Borichinda (Way down)	Rock hole	Natural	Forest	182960	984040	339
113	4 xi. 2004	Doi Inthanon	Ban Mae Aeb	Ground pool	Natural	Forest	183142	983606	603
114	4 xi. 2004	Doi Inthanon	Ban Pa Khaem	Ground pool	Natural	Forest	183119	983534	711
115	4 xi. 2004	Doi Inthanon	Ban Mae Aeb (Huai)	Ground pool	Natural	Agriculture	183049	983503	803
116	4 xi. 2004	Doi Inthanon	Ban Mae Aeb (school)	Leaf axils	Natural	Village	183039	983502	848
117	5 xi. 2004	Doi Inthanon	Ban Pa Tung	Rock pool	Natural	Forest	183255	982519	752
118	5 xi. 2004	Doi Inthanon	Road to Ban Pa Tung	Stream margin	Natural	Forest	183255	982519	752
119	5 xi. 2004	Doi Inthanon	Ban Pa Tung	Ground pool	Natural	Agriculture	183246	981505	719
120	5 xi. 2004	Doi Inthanon	Ban Pa Tung	Jar	Artificial	Village	183247	982454	704
121	5 xi. 2004	Doi Inthanon	Ban Pa Tung	Bamboo stump	Natural	Village	183247	982454	704
122	5 xi. 2004	Doi Inthanon	Ban Pa Tung	Cement tank	Artificial	Village	183247	982454	704
123	5 xi. 2004	Doi Inthanon	Ban Pa Tung (Road to)	Road tract	Natural	Forest	183324	982634	733
124	5 xi. 2004	Doi Inthanon	Ban Pa Tung (Road to)	Ground pool	Natural	Forest	183324	982634	733
125	5 xi. 2004	Doi Inthanon	Ban Pa Tung (Road to)	Bamboo stump	Natural	Forest	183324	982634	733
126	6 xi. 2004	Doi Inthanon	Borichinda (trial to)	Rock pool	Natural	Forest	182960	984040	339
127	6 xi. 2004	Doi Inthanon	Ban Mae Hoi Nai	Stream margin	Natural	Agriculture	183133	984109	390
128	6 xi. 2004	Doi Inthanon	Ban Mae Hoi Nai	Crab hole	Natural	Agriculture	183133	984109	390
129	6 xi. 2004	Doi Inthanon	Ban Mae Hoi Nai	Cement tank	Artificial	Village	183142	984058	408
130	6 xi. 2004	Doi Inthanon	Ban Mae Hoi Nai (Path to)	Pot	Artificial	Agriculture	183132	984100	400
131	7 xi. 2004	Doi Inthanon	Ban Mae Aeb (Near)	Animal wallow	Natural	Agriculture	183111	983521	781
132	7 xi. 2004	Doi Inthanon	Ban Mae Aeb (Road to)	Stream margin	Natural	Forest	183142	983607	598
133	7 xi. 2004	Doi Inthanon	Ban Mae Aeb (Huai Mae Lan)	Stream margin	Natural	Forest	183120	983857	479
134	24 xi. 2004	Doi Inthanon	Mae Ya Waterfall	Rock pool	Natural	Forest	183142	983607	589
135	24 xi. 2004	Doi Inthanon	Mae Ya Waterfall	Stream margin	Natural	Forest	183142	983607	589
136	24 xi. 2004	Doi Inthanon	Mae Ya Waterfall	Stream margin	Natural	Forest	183142	983607	589
137	24 xi. 2004	Doi Inthanon	Mae Ya Waterfall	Rock pool	Natural	Forest	183142	983607	589
138	24 xi. 2004	Doi Inthanon	Ban Pa Kea	Animal wallow	Natural	Forest	182605	983535	785
139	24 xi. 2004	Doi Inthanon	Ban Pa Kea (Road to)	Animal wallow	Natural	Forest	182605	983535	785
140	24 xi. 2004	Doi Inthanon	Ban Pa Kea (Road to)	Stream pool	Natural	Forest	182608	982439	777
141	24 xi. 2004	Doi Inthanon	Ban Pa Kea (Road to)	Rock pool	Natural	Forest	182606	983429	781
142	24 xi. 2004	Doi Inthanon	Ban Pa Kea (Road to)	Rock pool	Natural	Forest	182606	983429	798
143	24 xi. 2004	Doi Inthanon	Ban Pa Kea (Road to)	Stream pool	Natural	Forest	182606	983429	798
144	24 xi. 2004	Doi Inthanon	Ban Pa Kea (Road to)	Stream pool	Natural	Forest	182606	983429	798
145	23 xii. 2004	Doi Inthanon	Siriphum Waterfall	Rock hole	Natural	Forest	182941	984004	1340
146	23 xii. 2004	Doi Inthanon	Ban Pong Lom Lang	Rice field	Natural	Agriculture	183907	983150	1063
147	23 xii. 2004	Doi Inthanon	Ban Pong Lom Lang	Stream margin	Natural	Agriculture	183907	983150	1063
148	23 xii. 2004	Doi Inthanon	Sirirat Fall	Rock pool	Natural	Forest	183344	982809	1200
149	15 i. 2005	Doi Inthanon	Mae Chon Luang	Pond	Natural	Agriculture	183555	982841	1300
150	16 i. 2005	Doi Inthanon	Siriphum Cave	Cave pool	Natural	Forest	183321	983032	1593
151	17 i. 2005	Doi Inthanon	Huai Khun Puai	Stream pool	Natural	Forest	183547	983542	1016
152	23 i. 2005	Doi Inthanon	Ban Mae Aeb	Ground pool	Natural	Forest	183116	983528	758
153	23 i. 2005	Doi Inthanon	Khun Huai Haeng (Road to)	Swamp	Natural	Forest	183424	983105	1567
154	23 i. 2005	Doi Inthanon	Khun Huai Haeng (Road to)	Rock pool	Natural	Forest	183550	983035	1600
155	24 i. 2005	Doi Inthanon	Huai Luang (Huai Pheung)	Rock pool	Natural	Forest	183752	982823	1497
156	24 i. 2005	Doi Inthanon	Huai Luang (Huai Pheung)	Stream pool	Natural	Forest	183755	982825	1510
157	24 i. 2005	Doi Inthanon	Huai Luang (Huai Pheung)	Stream pool	Natural	Forest	183833	982849	1415
158	24 i. 2005	Doi Inthanon	Mae Chon Luang, watershed	Pond	Natural	Agriculture	184009	982840	1408
159	24 i. 2005	Doi Inthanon	Mae Chon Luang, watershed	Pond	Natural	Agriculture	184008	982837	1398
160	24 i. 2005	Doi Inthanon	Mae Chon Luang, watershed	Pond	Natural	Agriculture	184008	982837	1398
161	24 i. 2005	Doi Inthanon	Mae Chon Luang, watershed	Pond	Natural	Agriculture	184010	982828	1412
162	25 i. 2005	Doi Inthanon	Huai Mae Hoy Nai	Stream pool	Natural	Agriculture	183133	984106	418
163	25 i. 2005	Doi Inthanon	Huai Mae Hoy Nai	Stream pool	Natural	Agriculture	183132	984106	440
164	25 i. 2005	Doi Inthanon	Huai Mae Hoy Nai (Road to)	Road tract	Natural	Agriculture	183132	984106	454
165	25 i. 2005	Doi Inthanon	Huai Mae Hoy Nai (Road to)	Crab hole	Natural	Agriculture	183154	984106	454
166	25 i. 2005	Doi Inthanon	Huai Mae Tirn	Ground pool	Natural	Agriculture	183212	984128	465
167	25 i. 2005	Doi Inthanon	Huai Mae Tirn	Stream pool	Natural	Agriculture	183212	984128	465
168	25 i. 2005	Doi Inthanon	Siritharn Waterfall	Rock pool	Natural	Forest	183231	983441	912
169	25 i. 2005	Doi Inthanon	Ban Phamon-Khun Huai Haeng	Flood pool	Natural	Forest	183414	983318	1277
170	25 i. 2005	Doi Inthanon	Ban Phamon-Khun Huai Haeng	Road tract	Natural	Forest	183414	983318	1277
171	25 ii. 2005	Doi Inthanon	Phatung, Paklay, Doi Hua Sue	Ground pool	Natural	Forest	183011	983137	1517
172	25 ii. 2005	Doi Inthanon	Huai Hua Sue	Ground pool	Natural	Forest	183011	983136	1548
173	25 ii. 2005	Doi Inthanon	Huai Hua Sue	Ground pool	Natural	Forest	182918	983252	1668
174	26 ii. 2005	Doi Inthanon	Doi Waen	Ground pool	Natural	Forest	183020	983518	953
175	26 ii. 2005	Doi Inthanon	Dok Siew Waterfall	Rock pool	Natural	Forest	183012	983543	1126
176	26 ii. 2005	Doi Inthanon	Dok Siew Waterfall	Ground pool	Natural	Agriculture	183216	983202	1203
177	26 ii. 2005	Doi Inthanon	Dok Siew Waterfall	Seepage	Natural	Forest	183230	983238	916
178	26 ii. 2005	Doi Inthanon	Dok Siew Waterfall	Rock pool	Natural	Forest	183234	983452	852
179	27 ii. 2005	Doi Inthanon	Mae Aeb Fall	Rock pool	Natural	Forest	183421	983306	704
180	27 ii. 2005	Doi Inthanon	Ban Mae Aeb	Ground pool	Natural	Agriculture	183047	983540	703
181	27 ii. 2005	Doi Inthanon	Ban Mae Aeb	Ground pool	Natural	Agriculture	183056	983546	701
182	27 ii. 2005	Doi Inthanon	Ban Pa kheam	Stream pool	Natural	Forest	183110	983535	730
183	28 ii. 2005	Doi Inthanon	Wachiratharn Waterfall	Rock pool	Natural	Forest	183235	983546	730
184	12 iii. 2005	Doi Inthanon	Ban Phamon-Khun Huai Haeng	Ground pool	Natural	Forest	183426	983200	1279
185	12 iii. 2005	Doi Inthanon	Ban Phamon-Khun Huai Haeng	Leaf axils	Natural	Forest	183426	983200	1279
186	12 iii. 2005	Doi Inthanon	Ban Phamon-Khun Huai Haeng	Ground pool	Natural	Forest	183427	983206	1279
187	12 iii. 2005	Doi Inthanon	Ban Phamon-Khun Huai Haeng	Ground pool	Natural	Forest	183439	983138	1317
188	12 iii. 2005	Doi Inthanon	Ban Phamon-Khun Huai Haeng	Ground pool	Natural	Forest	183439	983138	1317
189	12 iii. 2005	Doi Inthanon	Pha Dam Fall	Stream pool	Natural	Forest	183445	983129	1355
190	12 iii. 2005	Doi Inthanon	Pha Dam (Behind the redar st)	Ground pool	Natural	Forest	183436	983124	1361
191	13 iii. 2005	Doi Inthanon	Mae Ya Noi	Ground pool	Natural	Agriculture	182936	983155	1421
192	13 iii. 2005	Doi Inthanon	Mae Ya Noi	Stream margin	Natural	Forest	182804	983258	1405
193	13 iii. 2005	Doi Inthanon	Mae Ya Noi to Ban Khun Ya	Bamboo stump	Natural	Forest	182707	983219	1300
194	13 iii. 2005	Doi Inthanon	Mae Ya Noi to Ban Khun Ya	Stream pool	Natural	Forest	182646	983149	1236
195	13 iii. 2005	Doi Inthanon	Ban Huai Pu Ling to Ban Tin Tok	Rice field	Natural	Agriculture	182622	983056	1018
196	13 iii. 2005	Doi Inthanon	Ban Huai Pu Ling to Ban Tin Tok	Stream pool	Natural	Agriculture	182635	983012	1097
197	14 iii. 2005	Doi Inthanon	Ban Tin Tok-Ban Sam Sop	Rice field	Natural	Agriculture	183004	982701	723
198	14 iii. 2005	Doi Inthanon	Ban Tin Tok-Ban Sam Sop	Stream pool	Natural	Agriculture	183005	982700	723
199	14 iii. 2005	Doi Inthanon	Ban Tin Tok-Ban Sam Sop	Ground pool	Natural	Agriculture	183005	982700	723
200	14 iii. 2005	Doi Inthanon	Ban Sam Sop	Stream margin	Natural	Agriculture	183010	982735	827
201	15 iii. 2005	Doi Inthanon	Kew Mae Pan Huai 1	Rock pool	Natural	Forest	1833210	982857	2148
202	15 iii. 2005	Doi Inthanon	Kew Mae Pan Huai 1	Ground pool	Natural	Forest	1833210	982857	2148
203	23 iii. 2005	Doi Inthanon	Ban Khun Puai	Rice field	Natural	Agriculture	183558	983610	971
204	23 iii. 2005	Doi Inthanon	Ban Mae La	Ground pool	Natural	Forest	183413	983711	907
205	24 iii. 2005	Doi Inthanon	Redar-Huai 4	Ground pool	Natural	Forest	183624	982923	1917
206	24 iii. 2005	Doi Inthanon	Redar-Huai 5-Mae ChonLuang	Banana stump	Natural	Forest	183647	982932
207	24 iii. 2005	Doi Inthanon	Redar-Huai 5-Mae ChonLuang	Stream margin	Natural	Forest	183703	982944	1575
208	25 iii. 2005	Doi Inthanon	Ban Tin Pha, Nam Mae Pan	Ground pool	Natural	Agriculture	183230	982623	865
209	25 iii. 2005	Doi Inthanon	Ban Tin Pha, Nam Mae Uam	Ground pool	Natural	Agriculture	183236	982602	848
210	18 iv. 2005	Doi Inthanon	Huai Mae Pa Ko	Animal footprint	Natural	Agriculture	183338	983650	916
211	19 iv. 2005	Doi Inthanon	Ban Phamon	Cement tank	Artificial	Village	183432	983228	1316
212	19 iv. 2005	Doi Inthanon	Ban Phamon	Water bucket	Artificial	Village	183432	983236	1322
213	20 iv. 2005	Doi Inthanon	Huai Mae Hat	Ground pool	Natural	Forest	183328	983510	1084
214	20 iv. 2005	Doi Inthanon	Huai Mae Hat	Ground pool	Natural	Forest	183329	983508	1093
215	20 iv. 2005	Doi Inthanon	Huai Mae Hat	Ground pool	Natural	Forest	183329	983508	1093
216	20 iv. 2005	Doi Inthanon	Huai Mae Hat	Ground pool	Natural	Agriculture	183222	983510	1060
217	20 iv. 2005	Doi Inthanon	Huai Mae Hat	Ground pool	Natural	Forest	183316	983452	1102
218	21 iv. 2005	Doi Inthanon	Ban Pong Noi Mai	Ground pool	Natural	Village	183800	983304	1056
219	21 iv. 2005	Doi Inthanon	Huai Hin Luang	Ground pool	Natural	Forest	183751	983313	1025
220	21 iv. 2005	Doi Inthanon	Huai Hin Luang	Pot	Artificial	Forest	183751	983313	1025
221	25 iv. 2005	Doi Inthanon	Mae Ya Waterfall	Stream pool	Natural	Forest	182625	983535	600
222	25 iv. 2005	Doi Inthanon	Mae Ya Waterfall	Rock pool	Natural	Forest	182622	983542	600
223	25 iv. 2005	Doi Inthanon	Ban Huai Luang (Huai Pheung)	Ground pool	Natural	Forest	182604	983531	777
224	25 iv. 2005	Doi Inthanon	Ban Thung Lamphun	Ground pool	Natural	Agriculture	182550	983310	900
225	25 iv. 2005	Doi Inthanon	Ban Den -Ban San	Tire	Artificial	Forest	182531	983149	960
226	25 iv. 2005	Doi Inthanon	Ban Den -Ban San	Stream pool	Natural	Forest	132531	983149	960
227	25 iv. 2005	Doi Inthanon	Ban Den -Ban San	Stream pool	Natural	Forest	132531	983137	938
228	26 iv. 2005	Doi Inthanon	Ban Mae Pon	Stream pool	Natural	Agriculture	182803	983660	408
229	26 iv. 2005	Doi Inthanon	Ban Mae Pon to Ban San Din	Rock pool	Natural	Agriculture	182826	983615	486
230	26 iv. 2005	Doi Inthanon	Ban Mae Pon to Ban San Din	Rock pool	Natural	Agriculture	182826	983615	486
231	26 iv. 2005	Doi Inthanon	Km37 Trial	Fallen leaf	Natural	Forest	183208	983012	1605
232	26 iv. 2005	Doi Inthanon	Km37 Trial	Stream margin	Natural	Forest	183210	983007	1567
233	27 iv. 2005	Doi Inthanon	Ban Mae Wak	Leaf axils	Natural	Agriculture	183812	982420	680
234	27 iv. 2005	Doi Inthanon	Ban Mae Wak	Stream margin	Natural	Forest	183319	982404	684
235	27 iv. 2005	Doi Inthanon	Ban Mae Wak	Stream pool	Natural	Agriculture	183319	982404	684
236	27 iv. 2005	Doi Inthanon	Ban Mae Wak to Mae Maloh	Rock pool	Natural	Agriculture	183319	982404	684
237	27 iv. 2005	Doi Inthanon	Ban Mae Ma Loh	Rice field	Natural	Agriculture	183704	982609	1032
238	27 iv. 2005	Doi Inthanon	Ban Mae Ma Loh	Stream margin	Natural	Village	183706	982607	1029
239	27 iv. 2005	Doi Inthanon	Ban Mae Ma Loh	Tire	Artificial	Village	183706	982607	1029
240	28 iv. 2005	Doi Inthanon	Huai Mae Wak Watershed	Flood pool	Natural	Forest	182821	983048	1413
241	28 iv. 2005	Doi Inthanon	Angka trial	Stream margin	Natural	Forest	183519	982903	2452
242	16 v. 2005	Doi Inthanon	Radar (road to)	Tree hole	Natural	Forest	183449	982849	2417
243	16 v. 2005	Doi Inthanon	Radar Huai 2	Tree hole	Natural	Forest	183446	982841	2370
244	17 v. 2005	Doi Inthanon	Radar Huai 3 (Top)	Stream pool	Natural	Forest	183313	982840	2020
245	17 v. 2005	Doi Inthanon	Sw of Savana	Stream pool	Natural	Forest	183310	982828	1980
246	17 v. 2005	Doi Inthanon	Huai (no name)	Stream Margin	Natural	Forest	183260	982829	1920
247	17 v. 2005	Doi Inthanon	Huai Sai Leung	Ground pool	Natural	Forest	183226	982836	1637
248	17 v. 2005	Doi Inthanon	Huai Sai Leung	Stream Margin	Natural	Forest	183129	982815	1292
249	31 v. 2005	Doi Inthanon	Ban Sam Sop Kra Riang	Bamboo internode	Natural	Agriculture	182934	982836	998
250	31 v. 2005	Doi Inthanon	Ban Sam Sop Kra Riang	Bamboo internode	Natural	Agriculture	182934	982836	998
251	31 v. 2005	Doi Inthanon	Ban Sam Sop Kra Riang	Bamboo stump	Natural	Agriculture	182935	982834	985
252	31 v. 2005	Doi Inthanon	Ban Sam Sop Kra Riang	Tree hole	Natural	Agriculture	182935	982834	985
253	31 v. 2005	Doi Inthanon	Doi Pha Khao	Bamboo internode	Natural	Forest	183046	982749	1307
254	31 v. 2005	Doi Inthanon	Doi Pha Khao	Bamboo stump	Natural	Forest	133046	982749	1308
255	1 vi. 2005	Doi Inthanon	Head office	Bamboo internode	Natural	Agriculture	183214	983119	1300
256	1 vi. 2005	Doi Inthanon	Head office	bamboo stump	Natural	Agriculture	183214	983119	1300
257	1 vi. 2005	Doi Inthanon	Head office	bamboo stump	Natural	Agriculture	183214	983119	1300
258	1 vi. 2005	Doi Inthanon	Head office	bamboo stump	Natural	Agriculture	183214	983119	1300
259	27 vi. 2005	Doi Inthanon	Ban Pa Bong Pieng	Leaf axils	Natural	Forest	183140	982714	1025
260	27 vi. 2005	Doi Inthanon	Ban Pa Bong Pieng	Bamboo internode	Natural	Forest	183140	982714	1025
261	28 vi. 2005	Doi Inthanon	Ban Mae Ma Loh	Swamp	Natural	Agriculture	183634	982605	938
262	28 vi. 2005	Doi Inthanon	Ban Hat Khwai	Bamboo internode	Natural	Agriculture	183622	982548	956
263	28 vi. 2005	Doi Inthanon	Ban Hat Khwai	Cement tank	Artificial	Agriculture	183622	982548	956
264	28 vi. 2005	Doi Inthanon	Huai Ec Huak	Tree hole	Natural	Forest	183613	982550	1005
265	28 vi. 2005	Doi Inthanon	Huai Ec Huak	Tree hole	Natural	Forest	183536	982603	1174
266	28 vi. 2005	Doi Inthanon	Huai Ec Huak	Ground pool	Natural	Forest	183523	982623	1171
267	28 vi. 2005	Doi Inthanon	Nam Mae Uam	Bamboo internode	Natural	Forest	183443	982660	1229
268	28 vi. 2005	Doi Inthanon	Nam Mae Uam	Bamboo internode	Natural	Forest	183443	982660	1229
269	29 vi. 2005	Doi Inthanon	Kiew Mae Pan	Tree hole	Natural	Forest	183330	982845	2178
270	29 vi. 2005	Doi Inthanon	Kiew Mae Pan	Tree hole	Natural	Forest	183335	982839	2210
271	29 vi. 2005	Doi Inthanon	Kiew Mae Pan	Tree hole	Natural	Forest	183350	982834	2252
272	30 vi. 2005	Doi Inthanon	Ban Pa Bong Pieng	Bamboo internode	Natural	Agriculture			951
273	30 vi. 2005	Doi Inthanon	Ban Pa Bong Pieng	Leaf axils	Natural	Agriculture			951
274	30 vi. 2005	Doi Inthanon	Ban Pa Bong Pieng	Fallen leaf	Natural	Agriculture	183152	982650	1015
275	30 vi. 2005	Doi Inthanon	Ban Pa Bong Pieng	Leaf axils	Natural	Agriculture	183152	982650	1015
276	30 vi. 2005	Doi Inthanon	Head office	Bamboo internode	Natural	Agriculture	183214	983112	1259
277	15 viii. 2005	Doi Inthanon	Ban Mai	Rice field	Natural	Agriculture	183032	982305	364
278	15 viii. 2005	Doi Inthanon	Ban Mae Pan	Bamboo stump	Natural	Agriculture	183105		534.8
279	16 viii. 2005	Doi Inthanon	Pha Dam Fall	Tree hole	Natural	Forest
280	16 viii. 2005	Doi Inthanon	Doi Pha Dam	Tree hole	Natural	Forest
281	16 viii. 2005	Doi Inthanon	Doi Pha Dam	Tree hole	Natural	Forest
282	16 viii. 2005	Doi Inthanon	Doi Pha Dam	Tree hole	Natural	Forest
283	16 viii. 2005	Doi Inthanon	Doi Pha Dam	Leaf axils	Natural	Forest
284	16 viii. 2005	Doi Inthanon	Doi Pha Dam	Stream margin	Natural	Forest
285	16 viii. 2005	Doi Inthanon	Doi Pha Dam	Leaf axils	Natural	Forest
286	16 viii. 2005	Doi Inthanon	Doi Pha Dam	Animal footprint	Natural	Forest
287	16 viii. 2005	Doi Inthanon	Doi Pha Dam	Animal footprint	Natural	Forest
288	16 viii. 2005	Doi Inthanon	Doi Pha Dam	Tree hole	Natural	Forest
289	16 viii. 2005	Doi Inthanon	Doi Pha Dam	Tree hole	Natural	Forest
290	16 viii. 2005	Doi Inthanon	Doi Pha Dam	Bamboo stump	Natural	Forest
291	16 viii. 2005	Doi Inthanon	Doi Pha Dam	Animal footprint	Natural	Forest	183720	983118	1312
292	16 viii. 2005	Doi Inthanon	Doi Pha Dam	Leaf axils	Natural	Forest
293	17 viii. 2005	Doi Inthanon	Ban Khun Klang	Bamboo internode	Natural	Agriculture	183113	983112	1346
294	17 viii. 2005	Doi Inthanon	Ban Nong Lom	Rice field	Natural	Agriculture			1210
295	17 viii. 2005	Doi Inthanon	Ban Nong Lom	Plastic sheet	Artificial	Agriculture			1210
296	20 ix. 2005	Doi Inthanon	Check point2	Leaf axils	Natural	Forest			1598
297	20 ix. 2005	Doi Inthanon	Check point2	Leaf axils	Natural	Forest	183123	982908	1598
298	20 ix. 2005	Doi Inthanon	Ban Khun Klang	Bottle	Artificial	Village	183115	983112	1308
299	20 ix. 2005	Doi Inthanon	Ban Khun Klang	Bottle	Artificial	Village	183115	983112	1308
300	20 ix. 2005	Doi Inthanon	Ban Khun Klang	Leaf axils	Natural	Village	183150	983110	1310
301	20 ix. 2005	Doi Inthanon	Ban Khun Klang	Bamboo stump	Natural	Agriculture	183150	983110	1310
302	20 ix. 2005	Doi Inthanon	Ban Khun Klang	Tire	Artificial	Village	183150	983110	1310
303	20 ix. 2005	Doi Inthanon	Ban Khun Klang	Tire	Artificial	Village	183150	983110	1310
304	21 ix. 2005	Doi Inthanon	Ban Angka Noi	Tree hole	Natural	Forest	183320	983235	1278
305	21 ix. 2005	Doi Inthanon	Ban Angka Noi	Leaf axils	Natural	Village	183320	983235	1278
306	21 ix. 2005	Doi Inthanon	Ban Angka Noi	Leaf axils	Natural	Village	183320	983235	1278
307	21 ix. 2005	Doi Inthanon	Ban Angka Noi	Rice field	Natural	Agriculture	183319	983230	1186
308	21 ix. 2005	Doi Inthanon	Ban Angka Noi	Ground pool	Natural	Village	183319	983230	1186
309	21 ix. 2005	Doi Inthanon	Ban Angka Noi	Ground pool	Natural	Village	183321	983230	1224
310	21 ix. 2005	Doi Inthanon	Ban Sop Aeb Nai	Bamboo internode	Natural	Village	183146	983637	563.5
311	21 ix. 2005	Doi Inthanon	Ban Sop Aeb Nai	Bamboo stump	Natural	Village	183146	983637	563.5
312	21 ix. 2005	Doi Inthanon	Ban Sop Aeb Nai	Bamboo internode	Natural	Village	183146	983637	563.5
313	22 ix. 2005	Doi Inthanon	Top of Inthanon	Tree hole	Natural	Forest
314	22 ix. 2005	Doi Inthanon	Top of Inthanon	Tree hole	Natural	Forest
315	22 ix. 2005	Doi Inthanon	Top of Inthanon	Tree hole	Natural	Forest
316	22 ix. 2005	Doi Inthanon	Top of Inthanon	Tree hole	Natural	Forest
317	23 ix. 2005	Doi Inthanon	Nature trial	Tree hole	Natural	Forest	183134	982953	2048
318	23 ix. 2005	Doi Inthanon	Before check point 2	Ditch	Natural	Forest	183103	983011	1636
319	23 ix. 2005	Doi Inthanon	Borichinda cave	Cave pool	Natural	Forest
320	25 x. 2005	Doi Inthanon	Angka trail	Bottle	Artificial	Forest
321	25 x. 2005	Doi Inthanon	Angka trail	Stream margin	Natural	Forest
322	25 x. 2005	Doi Inthanon	Eco lodge	Rice field	Natural	Agriculture
323	25 x. 2005	Doi Inthanon	Ban Mae Pon	Bamboo internode	Natural	Forest
324	26 x. 2005	Doi Inthanon	Ban Mae Pon	Bamboo stump	Natural	Forest
325	26 x. 2005	Doi Inthanon	Ban Mae Pon	Bamboo stump	Natural	Forest
326	26 x. 2005	Doi Inthanon	Ban Mae Pon	Bamboo internode	Natural	Forest
327	26 x. 2005	Doi Inthanon	Ban Mae Pon	Bamboo internode	Natural	Forest	182901	983312	1008
328	26 x. 2005	Doi Inthanon	Ban Mae pon	Animal footprint	Natural	Forest	182908	983318	975
329	26 x. 2005	Doi Inthanon	Ban Mae Pon	Seepage	Natural	Village	182920	983256	1099
330	26 x. 2005	Doi Inthanon	Ban Mae Pon	Animal footprint	Natural	Forest	182933	983256	1114
331	26 x. 2005	Doi Inthanon	Ban Mae Pon	Rice field	Natural	Agriculture	182921	983302	1143
332	27 x. 2005	Doi Inthanon	Ban Khun Klong	Bamboo internode	Natural	Forest	183344	982118	1600
333	27 x. 2005	Doi Inthanon	Ban Khun Klang	Leaf axils	Natural	Agriculture	183342	943118	1600
334	27 x. 2005	Doi Inthanon	Ban Khun Klang	Ditch	Natural	Village	183345	983120	1400
335	27 x. 2005	Doi Inthanon	Ban Khun Klang	Fallen leaf	Natural	Forest	183402	983107	1434
336	27 x. 2005	Doi Inthanon	KM 35	Seepage	Natural	Forest	183407	983408	1432
337	27 x. 2005	Doi Inthanon	To Cp 4	Ditch	Natural	Forest	185450	983101	1568
338	27 x. 2005	Doi Inthanon	3Km to Mae Wang	Ground pool	Natural	Forest	183449	983051	1656
339	27 x. 2005	Doi Inthanon	Near orchard farm	Ground pool	Natural	Forest	183457	983101	1687
340	27 x. 2005	Doi Inthanon	Siriphum waterfall	Cement tank	Artificial	Forest
341	2 xii. 2005	Doi Inthanon	Borichinda Cave	Cave pool	Natural	Forest
