# Supplementary material for: Mosquito (Diptera: Culicidae) Diversity and Community Structure in Doi Inthanon National Park, Northern Thailand
Source: Insects. 2022 Sep 7;13(9):814. doi: 10.3390/insects13090814 (PMC9505505; doi:10.3390/insects13090814)
Supplement: Supplementary file 1 [file insects-13-00814-s001.zip › Table S2-Species list.xlsx]

## Sheet: Sheet1
Table S2. Species lists of mosquiotes collected in Doi Inthanon National Park.
Genus	Subgenus	Species	Species (Abbr.)	Species (Abbr.) for Figure 11	Natural Aquatic Habitats																								Artificial Container Habitats							Total	Relative abundance	Frequency (no. of habitat positive)	% of species occurrence
					Animal footprint (AF)	Animal wallow (AW)	Banana stump (BS)	Bog (BO)	Cave pool (CP)	Crab hole (CH)	Ditch (DI)	Fallen leaf (FL)	Flood pool (FP)	Ground pool (GP)	Leaf axils (LA)	Rock hole (RH)	Rock pool (RP)	Seepage (SE)	Stream margin (SM)	Stream pool (SP)	Swamp (SW)	Tree hole (TH)	Bamboo internode (BI)	Bamboo stump (BT)	Coconut shell (CS)	Pond (PO)	Rice field (RT)	Road rut (RT)	Bottle (BO)	Cement tank (CT)	Jar (JA)	Plastic sheet (PS)	Pot (PT)	Tire (TI)	Water bucket (WB)
Anopheles	Anopheles	baileyi	An. (Ano.) baileyi	bai	5			1			4			23														1								34	0.896152	5	16.1
Anopheles	Anopheles	barbumbrosus	An. (Ano.) barbumbrosus	bar										3			5		12	6						1										27	0.71165	5	16.1
Anopheles	Anopheles	bengalensis	An. (Ano.) bengalensis	ben				1						31			1		16	31						4		2								86	2.26674	7	22.6
Anopheles	Anopheles	cameronensis	An. (Ano.) cameronensis	I. cam				12			9			21			5		14	9	1							1								72	1.89773	8	25.8
Anopheles	Anopheles	crawfordi	An. (Ano.) crawfordi	cra																1						33	2									36	0.948867	3	9.7
Anopheles	Anopheles	sinensis	An. (Ano.) sinensis	sin																	3		1			2	7									13	0.342646	4	12.9
Anopheles	Anopheles	Aitkenii Gp.	An. (Ano.) Aitkenii Gp.	Aik										2					1	3																6	0.158144	3	9.7
Anopheles	Cellia	dirus	An. (Cel.) dirus		3																															3	0.0790722	1	3.2
Anopheles	Cellia	dravidicus	An. (Cel.) dravidicus							2				5																						7	0.184502	2	6.5
Anopheles	Cellia	indefinitus	An. (Cel.) indefinitus																	3							1									4	0.10543	2	6.5
Anopheles	Cellia	kochi	An. (Cel.) kochi	koc	2									11				1										4								18	0.474433	4	12.9
Anopheles	Cellia	maculatus	An. (Cel.) maculatus	mac										14			11				1		1				1									28	0.738007	5	16.1
Anopheles	Cellia	minimus	An. (Cel.) minimus	min						1				3					3	18	1						1									27	0.71165	6	19.4
Anopheles	Cellia	nivipes	An. (Cel.) nivipes											1																						1	0.0263574	1	3.2
Anopheles	Cellia	philippinensis	An. (Cel.) philippinensis																		2						6									8	0.210859	2	6.5
Anopheles	Cellia	pseudowillmori	An. (Cel.) pseudowillmori											1																						1	0.0263574	1	3.2
Anopheles	Cellia	sawadwongporni	An. (Cel.) sawadwongporni	saw		2								3			17		17	2										1						42	1.10701	6	19.4
Anopheles	Cellia	splendidus	An. (Cel.) splendidus	spl										14						1							13	1								29	0.764365	4	12.9
Anopheles	Cellia	vagus	An. (Cel.) vagus	vag						1				1													13			10						25	0.658935	4	12.9
Aedes	Borichinda	cavernicola	Ae. (Bor.) cavernicola						119																											119	3.13653	1	3.2
Aedes	Bruceharrisonius	greenii	Ae. (Brh.) greenii	gre																		5		1					3							9	0.237217	3	9.7
Aedes	Collessius	elsiae	Ae. (Col.) elsiae	els											1		28	22						5						16				7		79	2.08224	6	19.4
Aedes	Collessius	macfarlanei	Ae. (Col.) macfarlanei														15			3																18	0.474433	2	6.5
Aedes	Danielsia	albotaeniatus	Ae. (Dan.) albotaeniatus	albt																		1	2	4												7	0.184502	3	9.7
Aedes	Downsiomyia	albolateralis	Ae. (Dow.) albolateralis																			9														9	0.237217	1	3.2
Aedes	Downsiomyia	sp. 1 (nr. albolateralis)	Ae. (Dow.) sp. 1																			14														14	0.369004	1	3.2
Aedes	Downsiomyia	novoniveus	Ae. (Dow.) novoniveus																					1												1	0.0263574	1	3.2
Aedes	Downsiomyia	sp. 2	Ae. (Dow.) sp. 2	(Dow.) sp.2											2							24	6	2					2							36	0.948867	5	16.1
Aedes	Fredwardsius	vittatus	Ae. (Fre.) vittatus	vit		20								16			44		21	42																143	3.76911	5	16.1
Aedes	Gilesius	pulchriventer	Ae. (Gil.) pulchriventer	pul													22	3		2		49		12					1	18				13		120	3.16289	8	25.8
Aedes	Hulecoeteomyia	chrysolineatus	Ae. (Hul.) chrysolineatus	chr											2	1							4													7	0.184502	3	9.7
Aedes	Hulecoeteomyia	Chrysolineatus Gp.	Ae. (Hul.) Chrysolineatus Gp.	Chr											1								3	8												12	0.316289	3	9.7
Aedes	Hulecoeteomyia	formosensis	Ae. (Hul.) formosensis	for								5		2	54									1								1				63	1.66052	5	16.1
Aedes	Hulecoeteomyia	harveyi	Ae. (Hul.) harveyi	har	4		19				1	1			3	4	4			1		6	14	16	14		1			2				3	35	128	3.37375	16	51.6
Aedes	Hulecoeteomyia	pallirostris	Ae. (Hul.) pallirostris												3									1												4	0.10543	2	6.5
Aedes	Hulecoeteomyia	reinerti	Ae. (Hul.) reinerti	rei							2				107		11					1							6					1		128	3.37375	6	19.4
Aedes	Hulecoeteomyia	saxicola	Ae. (Hul.) saxicola	albp													3						1													4	0.10543	2	6.5
Aedes	Jihlienius	unicinctus	Ae. (Jih.) uncinctus				1															3														4	0.10543	2	6.5
Aedes	Phagomyia	lophoventralis	Ae. (Phg.) lophoventralis																														6			6	0.158144	1	3.2
Aedes	Phagomyia	Gubernatoris Gp.	Ae. (Phg.) Gubernatoris Gp.																					1												1	0.0263574	1	3.2
Aedes	Stegomyia	albopictus	Ae. (Stg.) albopictus							1				3	10	27	1					20	41	70					11		2	3	10	35	22	256	6.7475	14	45.2
Aedes	Stegomyia	annandalei	Ae. (Stg.) annandalei	ann																		2		5					3							10	0.263574	3	9.7
Aedes	Stegomyia	craggi	Ae. (Stg.) craggi	cra																		1	4	10					1				3			19	0.500791	5	16.1
Aedes	Stegomyia	g. imitator	Ae. (Stg.) g. imitator																				1	9												10	0.263574	2	6.5
Aedes	Stegomyia	perplexus	Ae. (Stg.) perplexus																				12	6												18	0.474433	2	6.5
Aedes	Stegomyia	pseudalbopictus	Ae. (Stg.) pseudalbopictus	pse										3									5	19										5	5	37	0.975224	5	16.1
Armigeres	Armigeres	kesseli	Ar. (Arm.) kesseli												2																					2	0.0527148	1	3.2
Armigeres	Armigeres	moultoni	Ar. (Arm.) moultoni												5									8												13	0.342646	2	6.5
Armigeres	Armigeres	subalbatus	Ar. (Arm.) subalbatus																				11	15												26	0.685293	2	6.5
Armigeres	Armigeres	theobaldi	Ar. (Arm.) theobaldi									5																								5	0.131787	1	3.2
Armigeres	Leicesteria	flavus	Ar. (Lei.) flavus																				20	94												114	3.00474	2	6.5
Armigeres	Leicesteria	longipalpis	Ar. (Lei.) longipalpis																				8													8	0.210859	1	3.2
Armigeres	Leicesteria	magnus	Ar. (Lei.) magnus																				17													17	0.448076	1	3.2
Armigeres		spp. 1	Ar. spp. 1												2																					2	0.0527148	1	3.2
Coquilettidia	Coquilettidia	crassipes	Cq. (Coq.) crassipes																							3										3	0.0790722	1	3.2
Culex	Culex	barraudi	Cx. (Cux.) barraudi											3																						3	0.0790722	1	3.2
Culex	Culex	fuscocephala	Cx. (Cux.) fuscocephala	fus										8			1		2								7									18	0.474433	4	12.9
Culex	Culex	jacksoni	Cx. (Cux.) jacksoni	jac				5						17						11																33	0.869794	3	9.7
Culex	Culex	mimeticus	Cx. (Cux.) mimeticus	mie										17			13	4	2	6						7		1		2					1	53	1.39694	9	29
Culex	Culex	mimulus	Cx. (Cux.) mimulus	miu		1					5	9		51	1		47		5	16	1	3				10	8	15		7	2				8	189	4.98155	16	51.6
Culex	Culex	murrelli	Cx. (Cux.) murrelli	mur										3			6			4																13	0.342646	3	9.7
Culex	Culex	pseudovishnui	Cx. (Cux.) pseudovishnui																		7						9									16	0.421719	2	6.5
Culex	Culex	quinquefasciatus	Cx. (Cux.) quinquefasciatus																											5				13		18	0.474433	2	6.5
Culex	Culex	tritaeniorhynchus	Cx. (Cux.) tritaeniorhynchus																	1	1															2	0.0527148	2	6.5
Culex	Culex	vishnui	Cx. (Cux.) vishnui											1													6									7	0.184502	2	6.5
Culex	Culex	Vishnui Subg.	Cx. (Cux.) Vishnui Subg.											1																						1	0.0263574	1	3.2
Culex	Culex	sp. 2 (vishnui / pseudovishnui)	Cx. (Cux.) sp. 2																								2									2	0.0527148	1	3.2
Culex	Culex	whitei	Cx. (Cux.) whitei																	3																3	0.0790722	1	3.2
Culex	Culex	whitmorei	Cx. (Cux.) whitmorei											1													25									26	0.685293	2	6.5
Culex	Culex	sp. 3	Cx. (Cux.) sp. 3														1			1																2	0.0527148	2	6.5
Culex	Culiciomyia	bailyi	Cx. (Cui.) bailyi	bai										22			5		1									4					5			37	0.975224	5	16.1
Culex	Culiciomyia	harrisoni	Cx. (Cui.) harrisoni						45																											45	1.18608	1	3.2
Culex	Culiciomyia	nigropunctatus	Cx. (Cui.) nigropunctatus																	3																3	0.0790722	1	3.2
Culex	Culiciomyia	pallidothorax	Cx. (Cui.) pallidothorax	pal	36	1								8			2			7			1	1				4		3					16	79	2.08224	10	32.3
Culex	Culiciomyia	sasai	Cx. (Cui.) sasai	sas								10		4			6		3	2		9	1	6						23		7		4		75	1.97681	11	35.5
Culex	Culiciomyia	sp. 2	Cx. (Cui.) sp. 2	(Cui.) sp.2	5	1								2			2			1								1		2						14	0.369004	7	22.6
Culex	Eumelanomyia	brevipalpis	Cx. (Eum.) brevipalpis	bre			1									1						9	5	9							8		3			36	0.948867	7	22.6
Culex	Eumelanomyia	foliatus	Cx. (Eum.) foliatus	fol						4				18			7		16		1		1													47	1.2388	6	19.4
Culex	Eumelanomyia	oresbius	Cx. (Eum.) oresbius	ore										8					2							7										17	0.448076	3	9.7
Culex	Eumelanomyia	richei	Cx. (Eum.) richei	ric									13	2			2	3	10	1	2					6										39	1.02794	8	25.8
Culex	Eumelanomyia	tenuipalpis	Cx. (Eum.) tenuipalpis											18			2											6								26	0.685293	3	9.7
Culex	Eumelanomyia	sp. 1	Cx. (Eum.) sp. 1	(Eum.) sp.1						3					2				1																	6	0.158144	3	9.7
Culex	Lophoceraomyia	bicornutus	Cx. (Lop.) bicornutus	bic	4		2							3			22							1						3				1	1	37	0.975224	8	25.8
Culex	Lophoceraomyia	ganapathi	Cx. (Lop.) ganapathi	gan																		2	5	23												30	0.790722	3	9.7
Culex	Lophoceraomyia	sp. 1 (nr. ganapathi)	Cx. (Lop.) sp. 1																			2														2	0.0527148	1	3.2
Culex	Lophoceraomyia	infantulus	Cx. (Lop.) infantulus	inf										2				1	1	19				7						3						33	0.869794	6	19.4
Culex	Lophoceraomyia	sp. 2 (nr. imposter)	Cx. (Lop.) sp. 2																					2												2	0.0527148	1	3.2
Culex	Lophoceraomyia	spiculosus	Cx. (Lop.) spiculosus																			1		14												15	0.395361	2	6.5
Culex	Lophoceraomyia	sp. 3 (nr. quadripalpis)	Cx. (Lop.) sp. 3																					1												1	0.0263574	1	3.2
Culex	Lophoceraomyia	mammilifer	Cx. (Lop.) mammilifer											1																						1	0.0263574	1	3.2
Culex	Lophoceraomyia	Mammilifer Subg.	Cx. (Lop.) Mammilifer Subg.	Mam-Sg.							2			2					6	3			3													16	0.421719	5	16.1
Culex	Lophoceraomyia	minor	Cx. (Lop.) minor	min	3									16			8			3		4	2	2				1		2			8			49	1.29151	10	32.3
Culex	Lophoceraomyia	minutissimus	Cx. (Lop.) minutissimus	nim	1									3				1																		5	0.131787	3	9.7
Culex	Lophoceraomyia	Minutissimus Subg.	Cx. (Lop.) Minutissimus Subg.	Min-Sg.						2				1					18			1				2		2								26	0.685293	6	19.4
Culex	Lophoceraomyia	wilfredi	Cx. (Lop.) wilfredi	wil										20			11		15	5						1		11								63	1.66052	6	19.4
Culex	Lophoceraomyia	Wilfredi Gp.	Cx. (Lop.) Wilfredi Gp.								2																									2	0.0527148	1	3.2
Culex	Lophoceraomyia	sp. 4	Cx. (Lop.) sp. 4	(Lop.) sp. 4			3			3				7			11		4	4		1		1				2				1			2	39	1.02794	11	35.5
Culex	Oculeomyia	bitaeniorhynchus	Cx. (Ocu.) bitaeniorhynchus	bit							5			25			17		19	63			1				34									164	4.32261	7	22.6
Culex	Oculeomyia	sp. 1 (nr. bitaeniorhynchus)	Cx. (Ocu.) sp. 1											3																						3	0.0790722	1	3.2
Culex	Oculeomyia	infula	Cx. (Ocu.) infula															1																		1	0.0263574	1	3.2
Culex	Oculeomyia	sp. 2 (nr. infula)	Cx. (Ocu.) sp. 2	(Ocu.) sp.2							4			5					1	2						9										21	0.553506	5	16.1
Culex	Oculeomyia	sinensis	Cx. (Ocu.) sinensis																								11									11	0.289931	1	3.2
Culex		spp. 1	Cx. spp. 1		3																															3	0.0790722	1	3.2
Heizmannia	Heizmannia	reidi	He. (Hez.) reidi												1							18														19	0.500791	2	6.5
Lutzia	Metalutzia	fuscana	Lt. (Mlt.) fuscana																	2							2			1						5	0.131787	3	9.7
Lutzia	Metalutzia	vorax	Lt. (Mlt.) vorax										1	1			1		1											3						7	0.184502	5	16.1
Lutzia	Metalutzia	chiangmaiensis	Lt. (Mlt.) chiangmaiensis											3			7		5	6										1						22	0.579863	5	16.1
Malaya		genurostris	Ml. genurostris												45																					45	1.18608	1	3.2
Malaya		jacobsoni	Ml. jacobsoni												3																					3	0.0790722	1	3.2
Mimomyia	Etorieptiomyia	luzonensis	Mi. (Eto.) luzonensis		1																															1	0.0263574	1	3.2
Orthopodomyia		anopheloides	Or. anopheloides																			3														3	0.0790722	1	3.2
Topomyia	Suaymyia	pseudoleucotarsis	To. (Sua.) pseudoleucotarsis												1							1														2	0.0527148	2	6.5
Topomyia	Topomyia	inclinata	To. (Top.) inclinata									5			3																					8	0.210859	2	6.5
Topomyia	Topomyia	sp. 1 (nr. inclinata)	To. (Top.) sp. 1												4																					4	0.10543	1	3.2
Topomyia	Topomyia	lindsayi	To. (Top.) lindsayi												21																					21	0.553506	1	3.2
Topomyia	Topomyia	sp. 2 (nr. lindsayi)	To. (Top.) sp. 2												16																					16	0.421719	1	3.2
Topomyia	Topomyia	sp. 3	To. (Top.) sp. 3												9								1													10	0.263574	2	6.5
Topomyia		spp. 1	To. spp. 1												26							1												1		28	0.738007	3	9.7
Toxorhynchites	Toxorhynchites	gravelyi	Tx. (Tox.) gravelyi																				8	15					1							24	0.632578	3	9.7
Toxorhynchites	Toxorhynchites	leicesteria	Tx. (Tox.) leicesteria																				1													1	0.0263574	1	3.2
Toxorhynchites	Toxorhynchites	splendens	Tx. (Tox.) splendens																			1														1	0.0263574	1	3.2
Tripteroides	Rachionotomyia	aranoides	Tp. (Rah.) aranoides																			5	129	79										1		214	5.64048	4	12.9
Tripteroides	Tripteroides	powelli	Tp. (Trp.) powelli																			1														1	0.0263574	1	3.2
Tripteroides	Tripteroides	tarsalis	Tp. (Trp.) tarsalis																			2														2	0.0527148	1	3.2
Uranotaenia	Uranotaenia	annandalei	Ur. (Ura.) annandalei	ann									1	2					6	5																14	0.369004	4	12.9
Uranotaenia	Uranotaenia	campestris	Ur. (Ura.) campestris	cam						4											1												1			6	0.158144	3	9.7
Uranotaenia	Pseudoficalbia	lutecens	Ur. (Pfc.) lutescens																				1													1	0.0263574	1	3.2
Uranotaenia	Pseudoficalbia	maxima	Ur. (Pfc.) maxima														5		3																	8	0.210859	2	6.5
Uranotaenia	Pseudoficalbia	novobscura	Ur. (Pfc.) novobscura	nov											1							2	2													5	0.131787	3	9.7
Uranotaenia	Pseudoficalbia	sp. 1 (nr. bimaculiata)	Ur. (Pfc.) sp. 1															1				5														6	0.158144	2	6.5
Uranotaenia	Uranotaenia	hebes	Ur. (Ura.) hebes	heb										3						6								1								10	0.263574	3	9.7
Uranotaenia	Uranotaenia	lateralis	Ur. (Ura.) lateralis														2		1																	3	0.0790722	2	6.5
Uranotaenia	Uranotaenia	sp. 2 (nr. lateralis)	Ur. (Ura.) sp. 2														2																			2	0.0527148	1	3.2
Uranotaenia	Uranotaenia	macfarlanei	Ur. (Ura.) macfarlanei	mac	1									4			1			3																9	0.237217	4	12.9
Uranotaenia	Uranotaenia	metatarsata	Ur. (Ura.) martarsata											1																						1	0.0263574	1	3.2
Uranotaenia	Uranotaenia	prajimi	Ur. (Ura.) prajimi	pra									1					1		1																3	0.0790722	3	9.7
Uranotaenia	Uranotaenia	sombooni	Ur. (Ura.) sombooni	som									11	15					1	3			1													31	0.81708	5	16.1
Uranotaenia	Uranotaenia	sp. 3	Ur.(Ura.) sp. 3														2																			2	0.0527148	1	3.2
Uranotaenia	Uranotaenia	sp. 4	Ur. (Ura.) sp. 4			2																														2	0.0527148	1	3.2
Verrallina		spp. 1	Ver. spp. 1											2																						2	0.0527148	1	3.2
			Abundant		68	27	26	19	164	21	34	35	27	460	325	33	350	38	207	303	21	206	313	449	14	85	149	57	28	102	12	12	36	84	90	3795	100
			Species richess		12	6	5	4	2	9	9	6	5	55	25	4	37	10	29	39	11	31	32	33	1	12	18	16	8	17	3	4	7	11	8	140
			Shannon_H		1.757	0.9741	0.9263	0.9515	0.5876	2.07	2.023	1.643	1.084	3.473	2.226	0.6319	3.09	1.529	2.935	2.93	2.107	2.743	2.326	2.662	-	1.998	2.435	2.314	1.721	2.351	0.8676	1.075	1.777	1.792	1.579
			Evenness_e^H/S		0.4828	0.4415	0.505	0.6474	0.8998	0.881	0.84	0.8615	0.5913	0.5861	0.3706	0.4703	0.5941	0.4612	0.6488	0.4804	0.7475	0.5012	0.32	0.4341	-	0.6145	0.6343	0.6323	0.699	0.6175	0.7937	0.7326	0.8442	0.5457	0.6063
			Dominance_D		0.3054	0.5638	0.5562	0.4737	0.6018	0.1383	0.1522	0.2098	0.4019	0.04249	0.1709	0.686	0.06323	0.3629	0.06481	0.08954	0.1655	0.1019	0.202	0.1117	-	0.1992	0.1158	0.1382	0.2321	0.1286	0.5	0.4167	0.1883	0.2361	0.2543
			Simpson_1-D		0.6946	0.4362	0.4438	0.5263	0.3982	0.8617	0.8478	0.7902	0.5981	0.9575	0.8291	0.314	0.9368	0.6371	0.9352	0.9105	0.8345	0.8981	0.798	0.8883	-	0.8008	0.8842	0.8618	0.7679	0.8714	0.5	0.5833	0.8117	0.7639	0.7457
			Equitability_J		0.707	0.5436	0.5755	0.6864	0.8477	0.9423	0.9206	0.9168	0.6735	0.8667	0.6916	0.4558	0.8558	0.6639	0.8715	0.7999	0.8787	0.7988	0.6713	0.7613	-	0.8041	0.8425	0.8347	0.8278	0.8299	0.7897	0.7755	0.913	0.7474	0.7594
